# Supplementary material for: Prevalence and Clinical Characteristics of Patients with Torsades de Pointes Complicating Acquired Atrioventricular Block
Source: J Clin Med. 2023 Jan 30;12(3):1067. doi: 10.3390/jcm12031067 (PMC9917754; doi:10.3390/jcm12031067)
Supplement: Supplementary file 1 [file jcm-12-01067-s001.zip]

Archive with 1 entries (1 files):
- jcm-2146301-supplementary.pdf
